# Supplementary material for: Exome Study of Single Nucleotide Variations in Patients with Syndromic and Non-Syndromic Autism Reveals Potential Candidate Genes for Diagnostics and Novel Single Nucleotide Variants
Source: Cells. 2025 Jun 17;14(12):915. doi: 10.3390/cells14120915 (PMC12191266; doi:10.3390/cells14120915)
Supplement: Supplementary file 1 [file cells-14-00915-s001.zip]

Archive with 1 entries (1 files):
- cells-3604866-supplementary.pdf
